# Supplementary material for: Unveiling Superior Fracture Toughness in MnCoSb Half-Heusler Alloy: A First-Principles Guide for Designing Damage-Tolerant Functional Materials
Source: Molecules. 2026 Jun 7;31(12):1994. doi: 10.3390/molecules31121994 (PMC13304688; doi:10.3390/molecules31121994)
Supplement: Supplementary file 1 [file molecules-31-01994-s001.zip]

Archive with 1 entries (1 files):
- molecules-4333171-supplementary.pdf
